# Supplementary material for: ﻿New records of a rare gibberfish, Gibberichthyslatifrons (Stephanoberyciformes, Gibberichthyidae), from the South China Sea, with comments on morphological characters
Source: Zookeys. 2023 Jul 24;1172:47–59. doi: 10.3897/zookeys.1172.102433 (PMC10390982; doi:10.3897/zookeys.1172.102433)
Supplement: XML Treatment for Gibberichthys [file zookeys.1172.102433-treatment1.xml]

<!DOCTYPE tp:taxon-treatment
  PUBLIC "-//TaxonX//DTD Taxonomic Treatment Publishing DTD v0 20100105//EN" "tax-treatment-NSO.dtd">
<tp:taxon-treatment xmlns:tp="http://www.plazi.org/taxpub"><tp:treatment-meta><kwd-group><label>Taxon classification</label><kwd>
                <named-content content-type="kingdom">Animalia</named-content>
              </kwd><kwd>
                <named-content content-type="order">Stephanoberyciformes</named-content>
              </kwd><kwd>
                <named-content content-type="family">Gibberichthyidae</named-content>
              </kwd></kwd-group><mixed-citation publication-type="journal"><person-group><name><surname>Ho</surname><given-names>Hsuan-Ching</given-names></name><name><surname>Su</surname><given-names>Yo</given-names></name><name><surname>Leung</surname><given-names>Nok-Sum</given-names></name><name><surname>Lin</surname><given-names>Tzu-Yung</given-names></name></person-group><article-title>﻿New records of a rare gibberfish, <italic><tp:taxon-name><tp:taxon-name-part taxon-name-part-type="genus" reg="Gibberichthys">Gibberichthys</tp:taxon-name-part><tp:taxon-name-part taxon-name-part-type="species" reg="latifrons">latifrons</tp:taxon-name-part></tp:taxon-name></italic> (<tp:taxon-name><tp:taxon-name-part taxon-name-part-type="order">Stephanoberyciformes</tp:taxon-name-part></tp:taxon-name>, <tp:taxon-name><tp:taxon-name-part taxon-name-part-type="family">Gibberichthyidae</tp:taxon-name-part></tp:taxon-name>), from the South China Sea, with comments on morphological characters</article-title><source>Zookeys</source><day>24</day><month>07</month><year>2023</year><volume>1172</volume><fpage>47</fpage><lpage>59</lpage><pub-id pub-id-type="doi">10.3897/zookeys.1172.102433</pub-id></mixed-citation></tp:treatment-meta><tp:nomenclature><label>﻿</label><tp:taxon-name>
              <object-id xmlns:xlink="http://www.w3.org/1999/xlink" content-type="arpha" xlink:type="simple">33160C43-ECB2-531E-AC37-B7E4D45C5779</object-id>
              <tp:taxon-name-part taxon-name-part-type="genus" reg="Gibberichthys">Gibberichthys</tp:taxon-name-part>
            </tp:taxon-name><tp:taxon-authority>Parr, 1933</tp:taxon-authority><tp:nomenclature-citation-list><tp:nomenclature-citation><tp:taxon-name>
                  <tp:taxon-name-part taxon-name-part-type="genus" reg="Gibberichthys">Gibberichthys</tp:taxon-name-part>
                </tp:taxon-name><comment>Parr, 1933: 5 (type species: <tp:taxon-name><tp:taxon-name-part taxon-name-part-type="genus" reg="Gibberichthys">Gibberichthys</tp:taxon-name-part><tp:taxon-name-part taxon-name-part-type="species" reg="pumilus">pumilus</tp:taxon-name-part></tp:taxon-name> Parr, 1933; by monotypy); <xref ref-type="bibr" rid="B2">de Sylva and Eschmeyer 1977</xref>: 228; <xref ref-type="bibr" rid="B4">Kotlyar 1991</xref>: 26; <xref ref-type="bibr" rid="B5">Kotlyar 1996</xref>: 256; <xref ref-type="bibr" rid="B7">Okiyama et al. 2007</xref>: 45.</comment></tp:nomenclature-citation><tp:nomenclature-citation><tp:taxon-name>
                  <tp:taxon-name-part taxon-name-part-type="genus" reg="Kasidoron">Kasidoron</tp:taxon-name-part>
                </tp:taxon-name><comment>Robins &amp; de Sylva, 1965: 190 (type species: <tp:taxon-name><tp:taxon-name-part taxon-name-part-type="genus" reg="Kasidoron">Kasidoron</tp:taxon-name-part><tp:taxon-name-part taxon-name-part-type="species" reg="edom">edom</tp:taxon-name-part></tp:taxon-name> Robins &amp; de Sylva, 1965 [synonym of <tp:taxon-name><tp:taxon-name-part taxon-name-part-type="genus" reg="Gibberichthys">G.</tp:taxon-name-part><tp:taxon-name-part taxon-name-part-type="species" reg="pumilus">pumilus</tp:taxon-name-part></tp:taxon-name>], by original designation and monotypy).</comment></tp:nomenclature-citation></tp:nomenclature-citation-list></tp:nomenclature><tp:treatment-sec sec-type="diagnosis" id="SECID0EOHAC"><title>Diagnosis.</title><p>Body moderately long, body depth 3–4 times in <abbrev xmlns:xlink="http://www.w3.org/1999/xlink" xlink:title="Standard length" id="ABBRID0EUHAC" xlink:type="simple">SL</abbrev>; head large, its length c. 2.5 in <abbrev xmlns:xlink="http://www.w3.org/1999/xlink" xlink:title="Standard length" id="ABBRID0EYHAC" xlink:type="simple">SL</abbrev>, fine spiny ridges on head associated with skull ridges; dorsal and anal fins with anterior spines firmly attached to supporting bones; soft-ray portions of dorsal and anal fins distinctly taller than spinous portions; thin tube-like lateral-line canal with c. 32–36 vertical bars, each bearing 6–8 papillae; scales deciduous, covered by skin; pectoral fin small, its base low in position; pelvic fin small, its origin behind pectoral-fin base; anus situated at mid-point of pelvic fins, well in front of anal-fin origin; caudal fin small, forked; total dorsal-fin elements 14–17, anal-fin elements 11–14; total gill rakers 18–23; pyloric caeca 9–13; total vertebrae 28–32. Coloration dark red to black.</p></tp:treatment-sec><ref-list><ref id="B2"><mixed-citation xmlns:xlink="http://www.w3.org/1999/xlink" xlink:type="simple"><person-group><name name-style="western"><surname>de Sylva</surname><given-names>DP</given-names></name><name name-style="western"><surname>Eschmeyer</surname><given-names>WN</given-names></name></person-group> (<year>1977</year>) Systematics and biology of the deep-sea fish family <tp:taxon-name><tp:taxon-name-part taxon-name-part-type="family">Gibberichthyidae</tp:taxon-name-part></tp:taxon-name>, a senior synonym of the family <tp:taxon-name><tp:taxon-name-part taxon-name-part-type="family">Kasidoroidae</tp:taxon-name-part></tp:taxon-name>. Proceedings of the California Academy of Sciences, Ser. 4 41(6): 215–231.</mixed-citation></ref><ref id="B4"><mixed-citation xmlns:xlink="http://www.w3.org/1999/xlink" xlink:type="simple"><person-group><name name-style="western"><surname>Kotlyar</surname><given-names>AN</given-names></name></person-group> (<year>1991</year>) <article-title>Osteology of the fishes of the suborder <tp:taxon-name><tp:taxon-name-part taxon-name-part-type="suborder">Stephanoberycoidei</tp:taxon-name-part></tp:taxon-name>. 1. <tp:taxon-name><tp:taxon-name-part taxon-name-part-type="family">Stephanoberycidae</tp:taxon-name-part></tp:taxon-name> and <tp:taxon-name><tp:taxon-name-part taxon-name-part-type="family">Gibberichthyidae</tp:taxon-name-part></tp:taxon-name>.</article-title><source>Journal of Ichthyology</source><volume>31</volume>(<issue>1</issue>): <fpage>24</fpage>–<lpage>39</lpage>.</mixed-citation></ref><ref id="B5"><mixed-citation xmlns:xlink="http://www.w3.org/1999/xlink" xlink:type="simple"><person-group><name name-style="western"><surname>Kotlyar</surname><given-names>AN</given-names></name></person-group> (<year>1996</year>) <source>Beryciform Fishes of the World Ocean.</source><publisher-name>VNIRO publishing</publisher-name>, <publisher-loc>Moscow</publisher-loc>, <size units="page">368 pp</size>. [In Russian]</mixed-citation></ref><ref id="B7"><mixed-citation xmlns:xlink="http://www.w3.org/1999/xlink" xlink:type="simple"><person-group><name name-style="western"><surname>Okiyama</surname><given-names>M</given-names></name><name name-style="western"><surname>Senou</surname><given-names>H</given-names></name><name name-style="western"><surname>Kawano</surname><given-names>T</given-names></name></person-group> (<year>2007</year>) <article-title><tp:taxon-name><tp:taxon-name-part taxon-name-part-type="genus">Kasidoron</tp:taxon-name-part></tp:taxon-name> larvae of <italic><tp:taxon-name><tp:taxon-name-part taxon-name-part-type="genus">Gibberichthys</tp:taxon-name-part><tp:taxon-name-part taxon-name-part-type="species">latifrons</tp:taxon-name-part></tp:taxon-name></italic> (<tp:taxon-name><tp:taxon-name-part taxon-name-part-type="superclass">Osteichthyes</tp:taxon-name-part></tp:taxon-name>, <tp:taxon-name><tp:taxon-name-part taxon-name-part-type="family">Gibberichthyidae</tp:taxon-name-part></tp:taxon-name>) from Japan. Bulletin of the National Museum of Nature and Science (Ser.</article-title><source>A)</source><volume>33</volume>(<issue>1</issue>): <fpage>45</fpage>–<lpage>50</lpage>.</mixed-citation></ref></ref-list></tp:taxon-treatment>
