# Supplementary material for: ﻿New records of a rare gibberfish, Gibberichthyslatifrons (Stephanoberyciformes, Gibberichthyidae), from the South China Sea, with comments on morphological characters
Source: Zookeys. 2023 Jul 24;1172:47–59. doi: 10.3897/zookeys.1172.102433 (PMC10390982; doi:10.3897/zookeys.1172.102433)
Supplement: XML Treatment for Gibberichthys latifrons [file zookeys.1172.102433-treatment2.xml]

<!DOCTYPE tp:taxon-treatment
  PUBLIC "-//TaxonX//DTD Taxonomic Treatment Publishing DTD v0 20100105//EN" "tax-treatment-NSO.dtd">
<tp:taxon-treatment xmlns:tp="http://www.plazi.org/taxpub"><tp:treatment-meta><kwd-group><label>Taxon classification</label><kwd>
                <named-content content-type="kingdom">Animalia</named-content>
              </kwd><kwd>
                <named-content content-type="order">Stephanoberyciformes</named-content>
              </kwd><kwd>
                <named-content content-type="family">Gibberichthyidae</named-content>
              </kwd></kwd-group><mixed-citation publication-type="journal"><person-group><name><surname>Ho</surname><given-names>Hsuan-Ching</given-names></name><name><surname>Su</surname><given-names>Yo</given-names></name><name><surname>Leung</surname><given-names>Nok-Sum</given-names></name><name><surname>Lin</surname><given-names>Tzu-Yung</given-names></name></person-group><article-title>﻿New records of a rare gibberfish, <italic><tp:taxon-name><tp:taxon-name-part taxon-name-part-type="genus" reg="Gibberichthys">Gibberichthys</tp:taxon-name-part><tp:taxon-name-part taxon-name-part-type="species" reg="latifrons">latifrons</tp:taxon-name-part></tp:taxon-name></italic> (<tp:taxon-name><tp:taxon-name-part taxon-name-part-type="order">Stephanoberyciformes</tp:taxon-name-part></tp:taxon-name>, <tp:taxon-name><tp:taxon-name-part taxon-name-part-type="family">Gibberichthyidae</tp:taxon-name-part></tp:taxon-name>), from the South China Sea, with comments on morphological characters</article-title><source>Zookeys</source><day>24</day><month>07</month><year>2023</year><volume>1172</volume><fpage>47</fpage><lpage>59</lpage><pub-id pub-id-type="doi">10.3897/zookeys.1172.102433</pub-id></mixed-citation></tp:treatment-meta><tp:nomenclature><label>﻿</label><tp:taxon-name>
              <object-id xmlns:xlink="http://www.w3.org/1999/xlink" content-type="arpha" xlink:type="simple">73FE78CA-2AFF-5F9C-9623-1D6EF36BAC06</object-id>
              <tp:taxon-name-part taxon-name-part-type="genus" reg="Gibberichthys">Gibberichthys</tp:taxon-name-part>
              <tp:taxon-name-part taxon-name-part-type="species" reg="latifrons">latifrons</tp:taxon-name-part>
            </tp:taxon-name><tp:taxon-authority>(Thorp, 1969)</tp:taxon-authority><xref ref-type="fig" rid="F1">Figs 1</xref><xref ref-type="fig" rid="F2">, 2</xref><xref ref-type="fig" rid="F3">, 3</xref><xref ref-type="table" rid="T1">, Tables 1</xref><xref ref-type="table" rid="T2">, 2 English name: Small-scaled gibberfish</xref><tp:nomenclature-citation-list><tp:nomenclature-citation><tp:taxon-name>
                  <tp:taxon-name-part taxon-name-part-type="genus" reg="Kasidoron">Kasidoron</tp:taxon-name-part>
                  <tp:taxon-name-part taxon-name-part-type="species" reg="latifrons">latifrons</tp:taxon-name-part>
                </tp:taxon-name><comment>Thorp, 1969: 63, figs 1–4 (type locality: Western Indian Ocean off Zanzibar, Tanzania, <named-content xmlns:xlink="http://www.w3.org/1999/xlink" content-type="dwc:verbatimCoordinates" xlink:type="simple"><named-content content-type="geo-json" specific-use="{&#34;type&#34;:&#34;Point&#34;,&#34;coordinates&#34;:[42.616667,-8.566667]}" id="NCID0EHKAC" xlink:type="simple">8°34'S, 42°37'E</named-content></named-content>, from stomach content of lancetfish).</comment></tp:nomenclature-citation><tp:nomenclature-citation><tp:taxon-name>
                  <tp:taxon-name-part taxon-name-part-type="genus" reg="Gibberichthys">Gibberichthys</tp:taxon-name-part>
                  <tp:taxon-name-part taxon-name-part-type="species" reg="latifrons">latifrons</tp:taxon-name-part>
                </tp:taxon-name><comment>(Thorp, 1969): <xref ref-type="bibr" rid="B2">de Sylva and Eschmeyer 1977</xref>: 228; <xref ref-type="bibr" rid="B4">Kotlyar 1991</xref>: 26, <xref ref-type="bibr" rid="B5">1996</xref>: 259, <xref ref-type="bibr" rid="B6">2002</xref>: 478; <xref ref-type="bibr" rid="B1">Causse 2005</xref>: 91; <xref ref-type="bibr" rid="B7">Okiyama et al. 2007</xref>: 45.</comment></tp:nomenclature-citation></tp:nomenclature-citation-list></tp:nomenclature><tp:treatment-sec sec-type="material" id="SECID0ERLAC"><title>Material examined.</title><p><named-content xmlns:xlink="http://www.w3.org/1999/xlink" content-type="dwc:institutional_code" xlink:title="Department of Oceanography, National Sun Yat-sen University" xlink:href="http://grbio.org/institution/national-sun-yat-sen-university" xlink:type="simple">DOS</named-content> 08997 (1, sex indeterminate, 49.6 mm <abbrev xmlns:xlink="http://www.w3.org/1999/xlink" xlink:title="Standard length" id="ABBRID0E2LAC" xlink:type="simple">SL</abbrev>), 27 Aug. 2021, coll. N.-S. Leung. <named-content xmlns:xlink="http://www.w3.org/1999/xlink" content-type="dwc:institutional_code" xlink:title="Department of Oceanography, National Sun Yat-sen University" xlink:href="http://grbio.org/institution/national-sun-yat-sen-university" xlink:type="simple">DOS</named-content> 09023 (1, sex indeterminate, 77.6 mm <abbrev xmlns:xlink="http://www.w3.org/1999/xlink" xlink:title="Standard length" id="ABBRID0EDMAC" xlink:type="simple">SL</abbrev>), 13 Oct. 2022, c. 400 m, coll. N.-S. Leung. NMMB-P37435 (1 male, 100.7 mm <abbrev xmlns:xlink="http://www.w3.org/1999/xlink" xlink:title="Standard length" id="ABBRID0EHMAC" xlink:type="simple">SL</abbrev>), bottom trawl, 26 Dec. 2022, coll. K.-H. Wu. NMMB-P37470 (1 female, 103.0 mm <abbrev xmlns:xlink="http://www.w3.org/1999/xlink" xlink:title="Standard length" id="ABBRID0ELMAC" xlink:type="simple">SL</abbrev> and 2 males, 97.2, 101.0 mm <abbrev xmlns:xlink="http://www.w3.org/1999/xlink" xlink:title="Standard length" id="ABBRID0EPMAC" xlink:type="simple">SL</abbrev>), bottom trawl, c. 400–500 m, 29 Jan. 2023, coll. H.-C. Ho. NMMB-P37945 (1, sex indeterminate, 82.2 mm <abbrev xmlns:xlink="http://www.w3.org/1999/xlink" xlink:title="Standard length" id="ABBRID0ETMAC" xlink:type="simple">SL</abbrev>), 11 Feb. 2023, coll. Y.-M Huang. All from off Dong-gang, Pingtung, southwestern Taiwan. Otoliths: CHLOL21943, taken from NMMB-P37470, 101.0 mm <abbrev xmlns:xlink="http://www.w3.org/1999/xlink" xlink:title="Standard length" id="ABBRID0EXMAC" xlink:type="simple">SL</abbrev>, 1.92 mm and 2.03 mm in length. CHLOL22021, taken from NMMB-P37470, 97.4 mm <abbrev xmlns:xlink="http://www.w3.org/1999/xlink" xlink:title="Standard length" id="ABBRID0E2MAC" xlink:type="simple">SL</abbrev>, 2.01 mm and 2.12 mm in length.</p><fig id="F1" position="float" orientation="portrait"><object-id xmlns:xlink="http://www.w3.org/1999/xlink" content-type="doi" xlink:type="simple">10.3897/zookeys.1172.102433.figure1</object-id><object-id xmlns:xlink="http://www.w3.org/1999/xlink" content-type="arpha" xlink:type="simple">D8DF4A8C-B63E-5670-A1CF-19B9C602E822</object-id><label>Figure 1.</label><caption><p><italic><tp:taxon-name><tp:taxon-name-part taxon-name-part-type="genus" reg="Gibberichthys">Gibberichthys</tp:taxon-name-part><tp:taxon-name-part taxon-name-part-type="species" reg="latifrons">latifrons</tp:taxon-name-part></tp:taxon-name></italic> (Throp, 1969), fresh condition. <bold>A–C</bold> NMMB-P37470: female, 103.0 mm <abbrev xmlns:xlink="http://www.w3.org/1999/xlink" xlink:title="Standard length" id="ABBRID0EUNAC" xlink:type="simple">SL</abbrev> (<bold>A</bold>), male, 101.0 mm <abbrev xmlns:xlink="http://www.w3.org/1999/xlink" xlink:title="Standard length" id="ABBRID0E1NAC" xlink:type="simple">SL</abbrev> (<bold>B</bold>), male, 97.2 mm <abbrev xmlns:xlink="http://www.w3.org/1999/xlink" xlink:title="Standard length" id="ABBRID0EAOAC" xlink:type="simple">SL</abbrev> (<bold>C</bold>) <bold>D</bold> NMMB-P37435: male, 100.7 mm <abbrev xmlns:xlink="http://www.w3.org/1999/xlink" xlink:title="Standard length" id="ABBRID0EIOAC" xlink:type="simple">SL</abbrev><bold>E</bold><named-content xmlns:xlink="http://www.w3.org/1999/xlink" content-type="dwc:institutional_code" xlink:title="Department of Oceanography, National Sun Yat-sen University" xlink:href="http://grbio.org/institution/national-sun-yat-sen-university" xlink:type="simple">DOS</named-content> 08997: 49.6 mm <abbrev xmlns:xlink="http://www.w3.org/1999/xlink" xlink:title="Standard length" id="ABBRID0ESOAC" xlink:type="simple">SL</abbrev>.</p></caption><graphic xmlns:xlink="http://www.w3.org/1999/xlink" xlink:href="zookeys-1172-047_article-102433__-g001.jpg" position="float" orientation="portrait" xlink:type="simple" id="oo_883268.jpg"><uri content-type="original_file" xlink:type="simple">https://binary.pensoft.net/fig/883268</uri></graphic></fig></tp:treatment-sec><tp:treatment-sec sec-type="description" id="SECID0E2OAC"><title>Description of Taiwanese specimens.</title><p>Tables <xref ref-type="table" rid="T1">1</xref>, <xref ref-type="table" rid="T2">2</xref> provide morphometric and meristic data.</p><p>Dorsal-fin elements 5–7 (fixed spines) + 1–2 (movable spines) + 8–9 (soft rays), all rays branched (1 specimen with first ray simple). Pectoral-fin elements 13–14 (1 with 15 in one side), upper and lowermost rays unbranched, others branched. Pelvic-fin elements I, 4–6, spine short and movable, slightly recurved, all rays branched. Anal-fin elements 2–4 (fixed spines) + 1–2 (movable spines) + 7–8 (soft rays). Principal caudal-fin rays 10 + 9, uppermost and lowermost rays unbranched; procurrent caudal-fin rays 7–8 and 6 on upper and lower lobes, respectively. Gill rakers on 1<sup>st</sup> arch 5–6 + 13–15 = 18–21; on 2<sup>nd</sup> arch 4–5 + 12–13 = 16–18; on 3<sup>rd</sup> arch 2 + 10–11 = 12–13; and on 4<sup>th</sup> arch 0 + 6–8 = 6–8. Lateral line with c. 32–36 vertical branches (some damaged); scale rows along lateral line c. 40–44 (many lost); scale rows above lateral line 5–7; scale rows below lateral line c. 18–21. No abdominal scutes. Pyloric caeca 9–13 (<italic>n</italic> = 4). Vertebrae 12–13 + 18–20 = 30–32 total (<italic>n</italic> = 7); branchiostegal rays 9; interneural 3, upper ends slightly extended upwards on dorsum forming three bumps.</p><fig id="F2" position="float" orientation="portrait"><object-id xmlns:xlink="http://www.w3.org/1999/xlink" content-type="doi" xlink:type="simple">10.3897/zookeys.1172.102433.figure2</object-id><object-id xmlns:xlink="http://www.w3.org/1999/xlink" content-type="arpha" xlink:type="simple">92F7C718-3D32-511A-A76D-76C2D1231DC4</object-id><label>Figure 2.</label><caption><p>Preserved specimens of <italic><tp:taxon-name><tp:taxon-name-part taxon-name-part-type="genus" reg="Gibberichthys">Gibberichthys</tp:taxon-name-part><tp:taxon-name-part taxon-name-part-type="species" reg="latifrons">latifrons</tp:taxon-name-part></tp:taxon-name></italic> (Throp, 1969). <bold>A–E</bold> same specimens as in Fig. <xref ref-type="fig" rid="F1">1</xref>.</p></caption><graphic xmlns:xlink="http://www.w3.org/1999/xlink" xlink:href="zookeys-1172-047_article-102433__-g002.jpg" position="float" orientation="portrait" xlink:type="simple" id="oo_883269.jpg"><uri content-type="original_file" xlink:type="simple">https://binary.pensoft.net/fig/883269</uri></graphic></fig><p>Body moderately long, rather thick, depth at dorsal-fin origin 2.9–3.7 in <abbrev xmlns:xlink="http://www.w3.org/1999/xlink" xlink:title="Standard length" id="ABBRID0EYAAE" xlink:type="simple">SL</abbrev>. Head large, length 2.3–2.7 in <abbrev xmlns:xlink="http://www.w3.org/1999/xlink" xlink:title="Standard length" id="ABBRID0E3AAE" xlink:type="simple">SL</abbrev>, its height clearly less than its length, 1.3–1.5 in <abbrev xmlns:xlink="http://www.w3.org/1999/xlink" xlink:title="head length" id="ABBRID0EABAE" xlink:type="simple">HL</abbrev>; upper profile of head convex, gently curved to dorsal-fin origin; forehead convex and broad, HF1 8.1–10.2 and HF2 4.3–4.6 in <abbrev xmlns:xlink="http://www.w3.org/1999/xlink" xlink:title="head length" id="ABBRID0EEBAE" xlink:type="simple">HL</abbrev>; eyes small, width 3.7–5.5 in <abbrev xmlns:xlink="http://www.w3.org/1999/xlink" xlink:title="head length" id="ABBRID0EIBAE" xlink:type="simple">HL</abbrev>; snout convex and short, not extending before premaxilla, length 2.5–3.2 in <abbrev xmlns:xlink="http://www.w3.org/1999/xlink" xlink:title="head length" id="ABBRID0EMBAE" xlink:type="simple">HL</abbrev>; interorbital space broad, width 2.0–2.5 in <abbrev xmlns:xlink="http://www.w3.org/1999/xlink" xlink:title="head length" id="ABBRID0EQBAE" xlink:type="simple">HL</abbrev>; postorbital length 1.9–2.1 in <abbrev xmlns:xlink="http://www.w3.org/1999/xlink" xlink:title="head length" id="ABBRID0EUBAE" xlink:type="simple">HL</abbrev>.</p><p>Mouth large, upper-jaw length 1.6–1.7 in <abbrev xmlns:xlink="http://www.w3.org/1999/xlink" xlink:title="head length" id="ABBRID0E1BAE" xlink:type="simple">HL</abbrev>; posterior end of maxilla rounded, slightly beyond vertical through posterior margin of eye; lower-jaw length slightly larger than upper-jaw length, 1.5–1.6 in <abbrev xmlns:xlink="http://www.w3.org/1999/xlink" xlink:title="head length" id="ABBRID0E5BAE" xlink:type="simple">HL</abbrev>. Upper jaw overhanging lower jaw completely. Two nostrils at same horizontal level, anterior nostril at about middle of snout; posterior nostril oval, much larger than anterior nostril, right in front of eye. Symphysis of premaxillae forming deep notch, edentate. Symphysis of dentaries with small blunt knob and edentate. Supramaxilla single, with long needle-like process extending anteriorly and long rectangular process posteriorly; covering about third of posterior portion of maxilla in width.</p><p>Spiny ridges associated with skull ridge present on head (including snout, jaws, cheek, chin, and gill cover), nape, and pectoral girdle. A small rounded fenestration on each side of supraorbital region, usually covered by skin and can only be observed when skin removed. Outer premaxillary surface completely exposed, extending almost to posterior end of maxilla and bearing villiform teeth along entire length, except for largely naked on middle areas of anterior half, followed by narrow tooth band on posterior half of the bone. Dentary completely covered by upper jaw when mouth closed; a narrow band of villiform teeth extending over about 3/4 of upper jaw. Palatine and vomer toothless.</p><p>Gill rakers rod-shaped with pointed tip, somewhat laterally compressed, covered with small teeth on inner surfaces; rakers in outer row of first arch longer than remainder, longest gill raker about equal in length to eye diameter; no raker on inner surface of first arch; gill rakers in outer row of second arch slightly shorter than those in outer row of first arch; gill rakers in outer row of third arch shorter than those in two anterior arches; low knobs present in inner rows of second and third arches; single row of short, somewhat knob-like rakers on fourth arch. Tooth patch present on fifth ceratobranchial. Long, oval tooth patch on third epibranchial arch. Large, triangular villiform tooth patch on second pharyngeal arch and small irregularly triangular tooth patch on third pharyngeal arch. Gill filaments on first arch short, about half length of longest opposite rakers.</p><p>Body covered with cycloid scales, all embedded under thin skin. Head entirely naked. Lateral-line scales not distinct from neighboring scales.</p><p>Dorsal fin low, with long base, length of dorsal-fin base 3.2–3.7 in <abbrev xmlns:xlink="http://www.w3.org/1999/xlink" xlink:title="Standard length" id="ABBRID0EHCAE" xlink:type="simple">SL</abbrev>. Pectoral fin short, its length 2.3–2.5 in <abbrev xmlns:xlink="http://www.w3.org/1999/xlink" xlink:title="head length" id="ABBRID0ELCAE" xlink:type="simple">HL</abbrev>, tip slightly pointed, reaching to or slightly beyond vertical through anal-fin origin. Pelvic fin short, its length 3.5–4.1 in <abbrev xmlns:xlink="http://www.w3.org/1999/xlink" xlink:title="head length" id="ABBRID0EPCAE" xlink:type="simple">HL</abbrev>, tip reaching anal-fin origin. Anal fin moderately small, its base length 1.7–2.0 in <abbrev xmlns:xlink="http://www.w3.org/1999/xlink" xlink:title="head length" id="ABBRID0ETCAE" xlink:type="simple">HL</abbrev>. Caudal fin moderately large, forked, its length 2.2–2.7 in <abbrev xmlns:xlink="http://www.w3.org/1999/xlink" xlink:title="head length" id="ABBRID0EXCAE" xlink:type="simple">HL</abbrev>.</p><p>Lateral line single, originating behind posttemporal bone; its anterior portion slightly curving down, running along dorsal profile on about upper fifth of body, with nearly straight posterior portion ending at caudal-fin base. Clear but weak lateral-line canal along surface of body, with about 32–36 pairs of pale upper and lower vertical extensions, each bearing about 3 papillae (partly damaged by trawl operation in examined specimens).</p><p>Anus situated anteriorly, between middle of pelvic fins, clearly anterior to anal-fin origin. Light organ absent. Caudal peduncle long, rather thick, its length 1.4–1.7 in <abbrev xmlns:xlink="http://www.w3.org/1999/xlink" xlink:title="head length" id="ABBRID0E5CAE" xlink:type="simple">HL</abbrev>, height 3.3–6.1 in <abbrev xmlns:xlink="http://www.w3.org/1999/xlink" xlink:title="head length" id="ABBRID0ECDAE" xlink:type="simple">HL</abbrev>.</p></tp:treatment-sec><tp:treatment-sec sec-type="Otolith morphology" id="SECID0EGDAE"><title>Otolith morphology.</title><p>Sagittal otoliths were taken from NMMB-P37470, 101.0 mm <abbrev xmlns:xlink="http://www.w3.org/1999/xlink" xlink:title="Standard length" id="ABBRID0EMDAE" xlink:type="simple">SL</abbrev> (right: 1.92 mm in length x 2.17 mm in width, left: 2.03 x 2.20) and 97.2 mm <abbrev xmlns:xlink="http://www.w3.org/1999/xlink" xlink:title="Standard length" id="ABBRID0EQDAE" xlink:type="simple">SL</abbrev> (right: 2.01 x 2.26, left: 2.12 x 2.28) (Fig. <xref ref-type="fig" rid="F3">3</xref>). Otolith tall, somewhat bilobed, ventral lobe more developed than dorsal lobe, its width 1.9–2.2% <abbrev xmlns:xlink="http://www.w3.org/1999/xlink" xlink:title="Standard length" id="ABBRID0EYDAE" xlink:type="simple">SL</abbrev>, length/depth ratio 0.88–0.93. Dorsal margin highly convex, smooth with 3 or 4 indistinct lobes; ventral margin curved with slight wave; posterior margin entire, slightly convex with a shallow excisura caudalis, pseudo-excisura and pseudo-rostrum poorly developed; distal surface slightly convex, rather smooth; proximal surface slightly concave; sulcus groove deep and wide, with a large ostium opening dorso-anteriorly; ostial colliculum oval, surrounded by broad crista superior and crista inferior; no cauda or caudal colliculum; rostrum broadly rounded; antirostrum rounded, poorly developed; a shallow notch on excisura; dorsal depression deep and broad; ventral depression absent.</p><fig id="F3" position="float" orientation="portrait"><object-id xmlns:xlink="http://www.w3.org/1999/xlink" content-type="doi" xlink:type="simple">10.3897/zookeys.1172.102433.figure3</object-id><object-id xmlns:xlink="http://www.w3.org/1999/xlink" content-type="arpha" xlink:type="simple">47A03512-B770-56E9-82D2-3523820C0F04</object-id><label>Figure 3.</label><caption><p>Otoliths of <italic><tp:taxon-name><tp:taxon-name-part taxon-name-part-type="genus" reg="Gibberichthys">Gibberichthys</tp:taxon-name-part><tp:taxon-name-part taxon-name-part-type="species" reg="latifrons">latifrons</tp:taxon-name-part></tp:taxon-name></italic> (Throp, 1969). <bold>A, B</bold> CHLOL21943, from NMMB-P37470, 101.0 mm <abbrev xmlns:xlink="http://www.w3.org/1999/xlink" xlink:title="Standard length" id="ABBRID0EREAE" xlink:type="simple">SL</abbrev><bold>C, D</bold> CHLOL22021, from NMMB-P37470, 97.2 mm <abbrev xmlns:xlink="http://www.w3.org/1999/xlink" xlink:title="Standard length" id="ABBRID0EXEAE" xlink:type="simple">SL</abbrev>. <bold>A, C</bold> left otolith <bold>B, D</bold> right otolith. <bold>1</bold> inner surface, <bold>2</bold> outer surface. Scale bar: 1 mm.</p></caption><graphic xmlns:xlink="http://www.w3.org/1999/xlink" xlink:href="zookeys-1172-047_article-102433__-g003.jpg" position="float" orientation="portrait" xlink:type="simple" id="oo_883270.jpg"><uri content-type="original_file" xlink:type="simple">https://binary.pensoft.net/fig/883270</uri></graphic></fig></tp:treatment-sec><tp:treatment-sec sec-type="Coloration" id="SECID0EIFAE"><title>Coloration.</title><p>When fresh, body dark brown to black mixed with deep red color. Mouth cavity and gill chamber orange-red. When preserved, body uniformly black with pale mouth cavity and gill chamber. Stomach and pyloric caeca white, intestine orange-red on anterior half, paler on posterior half. Peritoneal membranes light orange-red on pale gray background. Mouth cavity and gill chamber orange-red on bluish gray background.</p></tp:treatment-sec><tp:treatment-sec sec-type="Maturity" id="SECID0ENFAE"><title>Maturity.</title><p>The largest specimen (103.0 mm <abbrev xmlns:xlink="http://www.w3.org/1999/xlink" xlink:title="Standard length" id="ABBRID0ETFAE" xlink:type="simple">SL</abbrev>) is a mature female with two large ovaries containing many large, loose eggs (c. 0.6–0.7 mm). Three other specimens (97.2, 101.0 and 100.7 mm <abbrev xmlns:xlink="http://www.w3.org/1999/xlink" xlink:title="Standard length" id="ABBRID0EXFAE" xlink:type="simple">SL</abbrev>) are mature males with well-developed testis.</p></tp:treatment-sec><tp:treatment-sec sec-type="distribution" id="SECID0E2FAE"><title>Distribution.</title><p>Originally described from the western Indian Ocean (<xref ref-type="bibr" rid="B11">Thorp 1969</xref>) and recorded from scattered localities, including Japan, Vietnam, Ceram Sea, Halmahera Sea, New Guinea Sea, off Molucca, Marquesas, Samoa Islands, Comoro Islands, Madagascar, Saya de Malha Bank, and the East Indian Ridge; bathymetric range 320–1700 m (<xref ref-type="bibr" rid="B6">Kotlyar 2002</xref>; <xref ref-type="bibr" rid="B1">Causse 2005</xref>; <xref ref-type="bibr" rid="B7">Okiyama et al. 2007</xref>). Our specimens were collected from depths about 400–500 m by bottom trawl.</p></tp:treatment-sec><tp:treatment-sec><!--Section generated to contain objects referenced in tp:taxon-treatment.--><table-wrap id="T1" position="float" orientation="portrait"><label>Table 1.</label><caption><p>Morphometric data of <italic><tp:taxon-name><tp:taxon-name-part taxon-name-part-type="genus" reg="Gibberichthys">Gibberichthys</tp:taxon-name-part><tp:taxon-name-part taxon-name-part-type="species" reg="latifrons">latifrons</tp:taxon-name-part></tp:taxon-name></italic>. Abbreviations: A, anal-fin; D, dorsal-fin; PO, pectoral-fin origin; VO, pelvic-fin origin. Data sources: 1. This study, 2. <xref ref-type="bibr" rid="B3">Kotlyar (1985)</xref>, 3. <xref ref-type="bibr" rid="B6">Kotlyar (2002)</xref>, 4. <xref ref-type="bibr" rid="B1">Causse (2005)</xref>.</p></caption><table id="TID0EVPAE" rules="all"><tbody><tr><th rowspan="1" colspan="1"/><th rowspan="1" colspan="10">
                  <italic>
                    <tp:taxon-name><tp:taxon-name-part taxon-name-part-type="genus" reg="Gibberichthys">Gibberichthys</tp:taxon-name-part><tp:taxon-name-part taxon-name-part-type="species" reg="latifrons">latifrons</tp:taxon-name-part></tp:taxon-name>
                  </italic>
                </th></tr><tr><th rowspan="1" colspan="1">Data sources</th><th rowspan="1" colspan="1">1</th><th rowspan="1" colspan="1">2</th><th rowspan="1" colspan="1">1</th><th rowspan="1" colspan="1">1</th><th rowspan="1" colspan="1">3</th><th rowspan="1" colspan="1">1</th><th rowspan="1" colspan="1">1</th><th rowspan="1" colspan="1">1</th><th rowspan="1" colspan="1">1</th><th rowspan="1" colspan="1">4</th></tr><tr><th rowspan="1" colspan="1"><abbrev xmlns:xlink="http://www.w3.org/1999/xlink" xlink:title="Standard length" id="ABBRID0EIMAE" xlink:type="simple">SL</abbrev> (mm)</th><th rowspan="1" colspan="1">49.6</th><th rowspan="1" colspan="1">64.0</th><th rowspan="1" colspan="1">77.6</th><th rowspan="1" colspan="1">82.2</th><th rowspan="1" colspan="1">86.0</th><th rowspan="1" colspan="1">97.2</th><th rowspan="1" colspan="1">100.7</th><th rowspan="1" colspan="1">101.0</th><th rowspan="1" colspan="1">103.0</th><th rowspan="1" colspan="1">134.0</th></tr><tr><th rowspan="1" colspan="11">% <abbrev xmlns:xlink="http://www.w3.org/1999/xlink" xlink:title="Standard length" id="ABBRID0EPNAE" xlink:type="simple">SL</abbrev></th></tr><tr><td rowspan="1" colspan="1">
                  <abbrev xmlns:xlink="http://www.w3.org/1999/xlink" xlink:title="head length" id="ABBRID0EXNAE" xlink:type="simple">HL</abbrev>
                </td><td rowspan="1" colspan="1">42.8</td><td rowspan="1" colspan="1">40.6</td><td rowspan="1" colspan="1">42.8</td><td rowspan="1" colspan="1">39.3</td><td rowspan="1" colspan="1">41.9</td><td rowspan="1" colspan="1">36.5</td><td rowspan="1" colspan="1">39.7</td><td rowspan="1" colspan="1">38.7</td><td rowspan="1" colspan="1">38.4</td><td rowspan="1" colspan="1">38.9</td></tr><tr><td rowspan="1" colspan="1">Head depth</td><td rowspan="1" colspan="1">33.4</td><td rowspan="1" colspan="1">31.3</td><td rowspan="1" colspan="1">31.0</td><td rowspan="1" colspan="1">31.2</td><td rowspan="1" colspan="1">28.5</td><td rowspan="1" colspan="1">23.9</td><td rowspan="1" colspan="1">26.3</td><td rowspan="1" colspan="1">25.5</td><td rowspan="1" colspan="1">26.4</td><td rowspan="1" colspan="1">24.7</td></tr><tr><td rowspan="1" colspan="1">Snout length</td><td rowspan="1" colspan="1">13.4</td><td rowspan="1" colspan="1">15.6</td><td rowspan="1" colspan="1">14.2</td><td rowspan="1" colspan="1">14.0</td><td rowspan="1" colspan="1">15.7</td><td rowspan="1" colspan="1">14.8</td><td rowspan="1" colspan="1">14.1</td><td rowspan="1" colspan="1">15.2</td><td rowspan="1" colspan="1">14.6</td><td rowspan="1" colspan="1">12.7</td></tr><tr><td rowspan="1" colspan="1">Eye diameter</td><td rowspan="1" colspan="1">11.7</td><td rowspan="1" colspan="1">7.8</td><td rowspan="1" colspan="1">8.3</td><td rowspan="1" colspan="1">8.5</td><td rowspan="1" colspan="1">7.2</td><td rowspan="1" colspan="1">6.8</td><td rowspan="1" colspan="1">7.3</td><td rowspan="1" colspan="1">7.0</td><td rowspan="1" colspan="1">7.1</td><td rowspan="1" colspan="1">5.2</td></tr><tr><td rowspan="1" colspan="1">Interorbital width</td><td rowspan="1" colspan="1">21.4</td><td rowspan="1" colspan="1">18.8</td><td rowspan="1" colspan="1">19.0</td><td rowspan="1" colspan="1">17.6</td><td rowspan="1" colspan="1">18.0</td><td rowspan="1" colspan="1">16.3</td><td rowspan="1" colspan="1">15.9</td><td rowspan="1" colspan="1">17</td><td rowspan="1" colspan="1">16.5</td><td rowspan="1" colspan="1">14.7</td></tr><tr><td rowspan="1" colspan="1">Forehead 1</td><td rowspan="1" colspan="1">4.6</td><td rowspan="1" colspan="1">2.3</td><td rowspan="1" colspan="1">4.2</td><td rowspan="1" colspan="1">4.6</td><td rowspan="1" colspan="1">5.2</td><td rowspan="1" colspan="1">3.9</td><td rowspan="1" colspan="1">3.7</td><td rowspan="1" colspan="1">4.6</td><td rowspan="1" colspan="1">4.8</td><td rowspan="1" colspan="1">3.5</td></tr><tr><td rowspan="1" colspan="1">Forehead 2</td><td rowspan="1" colspan="1">9.9</td><td rowspan="1" colspan="1">–</td><td rowspan="1" colspan="1">9.7</td><td rowspan="1" colspan="1">9.4</td><td rowspan="1" colspan="1">–</td><td rowspan="1" colspan="1">8</td><td rowspan="1" colspan="1">8.8</td><td rowspan="1" colspan="1">8.9</td><td rowspan="1" colspan="1">8.8</td><td rowspan="1" colspan="1">–</td></tr><tr><td rowspan="1" colspan="1">Postorbital length</td><td rowspan="1" colspan="1">22.2</td><td rowspan="1" colspan="1">20.3</td><td rowspan="1" colspan="1">22.1</td><td rowspan="1" colspan="1">19.5</td><td rowspan="1" colspan="1">19.2</td><td rowspan="1" colspan="1">17.8</td><td rowspan="1" colspan="1">19.3</td><td rowspan="1" colspan="1">19.2</td><td rowspan="1" colspan="1">19.7</td><td rowspan="1" colspan="1">20.2</td></tr><tr><td rowspan="1" colspan="1">Upper-jaw length</td><td rowspan="1" colspan="1">27.1</td><td rowspan="1" colspan="1">24.2</td><td rowspan="1" colspan="1">25.9</td><td rowspan="1" colspan="1">25.1</td><td rowspan="1" colspan="1">26.2</td><td rowspan="1" colspan="1">22.4</td><td rowspan="1" colspan="1">23.5</td><td rowspan="1" colspan="1">23.7</td><td rowspan="1" colspan="1">22.4</td><td rowspan="1" colspan="1">20.4</td></tr><tr><td rowspan="1" colspan="1">Lower-jaw length</td><td rowspan="1" colspan="1">28.8</td><td rowspan="1" colspan="1">26.6</td><td rowspan="1" colspan="1">28.2</td><td rowspan="1" colspan="1">27.1</td><td rowspan="1" colspan="1">27.3</td><td rowspan="1" colspan="1">24.2</td><td rowspan="1" colspan="1">24.6</td><td rowspan="1" colspan="1">25.0</td><td rowspan="1" colspan="1">24.5</td><td rowspan="1" colspan="1">18.0</td></tr><tr><td rowspan="1" colspan="1">Body depth</td><td rowspan="1" colspan="1">30.2</td><td rowspan="1" colspan="1">29.7</td><td rowspan="1" colspan="1">34.8</td><td rowspan="1" colspan="1">31.5</td><td rowspan="1" colspan="1">30.2</td><td rowspan="1" colspan="1">27.1</td><td rowspan="1" colspan="1">28.5</td><td rowspan="1" colspan="1">28.5</td><td rowspan="1" colspan="1">31.7</td><td rowspan="1" colspan="1">25.8</td></tr><tr><td rowspan="1" colspan="1">Caudal-peduncle length</td><td rowspan="1" colspan="1">24.8</td><td rowspan="1" colspan="1">26.6</td><td rowspan="1" colspan="1">25.9</td><td rowspan="1" colspan="1">23.6</td><td rowspan="1" colspan="1">25.0</td><td rowspan="1" colspan="1">27.0</td><td rowspan="1" colspan="1">27.1</td><td rowspan="1" colspan="1">23.9</td><td rowspan="1" colspan="1">24.3</td><td rowspan="1" colspan="1">15.3</td></tr><tr><td rowspan="1" colspan="1">Caudal-peduncle depth</td><td rowspan="1" colspan="1">7.1</td><td rowspan="1" colspan="1">8.6</td><td rowspan="1" colspan="1">10.2</td><td rowspan="1" colspan="1">7.6</td><td rowspan="1" colspan="1">9.3</td><td rowspan="1" colspan="1">10.9</td><td rowspan="1" colspan="1">8.5</td><td rowspan="1" colspan="1">11.4</td><td rowspan="1" colspan="1">10.1</td><td rowspan="1" colspan="1">9.3</td></tr><tr><td rowspan="1" colspan="1">Predorsal length</td><td rowspan="1" colspan="1">44.3</td><td rowspan="1" colspan="1">46.9</td><td rowspan="1" colspan="1">48.1</td><td rowspan="1" colspan="1">47.2</td><td rowspan="1" colspan="1">49.1</td><td rowspan="1" colspan="1">46.0</td><td rowspan="1" colspan="1">46.0</td><td rowspan="1" colspan="1">44.5</td><td rowspan="1" colspan="1">50.1</td><td rowspan="1" colspan="1">44.3</td></tr><tr><td rowspan="1" colspan="1">Preanal length</td><td rowspan="1" colspan="1">57.1</td><td rowspan="1" colspan="1">54.7</td><td rowspan="1" colspan="1">56.4</td><td rowspan="1" colspan="1">60.2</td><td rowspan="1" colspan="1">62.3</td><td rowspan="1" colspan="1">57.6</td><td rowspan="1" colspan="1">56.4</td><td rowspan="1" colspan="1">57.6</td><td rowspan="1" colspan="1">58.5</td><td rowspan="1" colspan="1">48.0</td></tr><tr><td rowspan="1" colspan="1">Prepectoral length</td><td rowspan="1" colspan="1">46.8</td><td rowspan="1" colspan="1">43</td><td rowspan="1" colspan="1">44.3</td><td rowspan="1" colspan="1">43.4</td><td rowspan="1" colspan="1">51.2</td><td rowspan="1" colspan="1">41.0</td><td rowspan="1" colspan="1">40.1</td><td rowspan="1" colspan="1">40.7</td><td rowspan="1" colspan="1">41.4</td><td rowspan="1" colspan="1">38.9</td></tr><tr><td rowspan="1" colspan="1">Prepelvic length</td><td rowspan="1" colspan="1">48.5</td><td rowspan="1" colspan="1">36.9</td><td rowspan="1" colspan="1">48.0</td><td rowspan="1" colspan="1">49.7</td><td rowspan="1" colspan="1">54.1</td><td rowspan="1" colspan="1">47.0</td><td rowspan="1" colspan="1">47.2</td><td rowspan="1" colspan="1">47.6</td><td rowspan="1" colspan="1">50.0</td><td rowspan="1" colspan="1">43.2</td></tr><tr><td rowspan="1" colspan="1">PO–VO</td><td rowspan="1" colspan="1">8.4</td><td rowspan="1" colspan="1">4.7</td><td rowspan="1" colspan="1">7.5</td><td rowspan="1" colspan="1">8.2</td><td rowspan="1" colspan="1">7.0</td><td rowspan="1" colspan="1">8.8</td><td rowspan="1" colspan="1">10.5</td><td rowspan="1" colspan="1">8.8</td><td rowspan="1" colspan="1">11.5</td><td rowspan="1" colspan="1">4.8</td></tr><tr><td rowspan="1" colspan="1">Longest D ray</td><td rowspan="1" colspan="1">–</td><td rowspan="1" colspan="1">–</td><td rowspan="1" colspan="1">–</td><td rowspan="1" colspan="1">–</td><td rowspan="1" colspan="1">–</td><td rowspan="1" colspan="1">12.3</td><td rowspan="1" colspan="1">14.0</td><td rowspan="1" colspan="1">13</td><td rowspan="1" colspan="1">11.9</td><td rowspan="1" colspan="1">–</td></tr><tr><td rowspan="1" colspan="1">Dorsal-fin base</td><td rowspan="1" colspan="1">29.6</td><td rowspan="1" colspan="1">28.1</td><td rowspan="1" colspan="1">30.9</td><td rowspan="1" colspan="1">29.4</td><td rowspan="1" colspan="1">22.1</td><td rowspan="1" colspan="1">29.4</td><td rowspan="1" colspan="1">27.2</td><td rowspan="1" colspan="1">31</td><td rowspan="1" colspan="1">28.2</td><td rowspan="1" colspan="1">29.5</td></tr><tr><td rowspan="1" colspan="1">Longest A ray</td><td rowspan="1" colspan="1">15.0</td><td rowspan="1" colspan="1">–</td><td rowspan="1" colspan="1">–</td><td rowspan="1" colspan="1">–</td><td rowspan="1" colspan="1">–</td><td rowspan="1" colspan="1">12.8</td><td rowspan="1" colspan="1">12.1</td><td rowspan="1" colspan="1">12.7</td><td rowspan="1" colspan="1">11.7</td><td rowspan="1" colspan="1">–</td></tr><tr><td rowspan="1" colspan="1">Anal-fin base</td><td rowspan="1" colspan="1">23.2</td><td rowspan="1" colspan="1">21.9</td><td rowspan="1" colspan="1">21.1</td><td rowspan="1" colspan="1">22.1</td><td rowspan="1" colspan="1">18.6</td><td rowspan="1" colspan="1">20.9</td><td rowspan="1" colspan="1">20.7</td><td rowspan="1" colspan="1">21.2</td><td rowspan="1" colspan="1">20.7</td><td rowspan="1" colspan="1">22.2</td></tr><tr><td rowspan="1" colspan="1">Pectoral-fin length</td><td rowspan="1" colspan="1">18.2</td><td rowspan="1" colspan="1">21.1</td><td rowspan="1" colspan="1">16.3</td><td rowspan="1" colspan="1">16.4</td><td rowspan="1" colspan="1">19.8</td><td rowspan="1" colspan="1">14.7</td><td rowspan="1" colspan="1">16.9</td><td rowspan="1" colspan="1">16.9</td><td rowspan="1" colspan="1">15.9</td><td rowspan="1" colspan="1">16.4</td></tr><tr><td rowspan="1" colspan="1">Pelvic-fin length</td><td rowspan="1" colspan="1">–</td><td rowspan="1" colspan="1">10.2</td><td rowspan="1" colspan="1">10.8</td><td rowspan="1" colspan="1">8.1</td><td rowspan="1" colspan="1">11.6</td><td rowspan="1" colspan="1">10.0</td><td rowspan="1" colspan="1">11.3</td><td rowspan="1" colspan="1">9.7</td><td rowspan="1" colspan="1">9.3</td><td rowspan="1" colspan="1">11.7</td></tr><tr><td rowspan="1" colspan="1">Caudal-fin length</td><td rowspan="1" colspan="1">–</td><td rowspan="1" colspan="1">–</td><td rowspan="1" colspan="1">–</td><td rowspan="1" colspan="1">–</td><td rowspan="1" colspan="1">–</td><td rowspan="1" colspan="1">15.9</td><td rowspan="1" colspan="1">17.3</td><td rowspan="1" colspan="1">17.6</td><td rowspan="1" colspan="1">14.4</td><td rowspan="1" colspan="1">–</td></tr></tbody></table></table-wrap><table-wrap id="T2" position="float" orientation="portrait"><label>Table 2.</label><caption><p>Meristic data of two <italic><tp:taxon-name><tp:taxon-name-part taxon-name-part-type="genus" reg="Gibberichthys">Gibberichthys</tp:taxon-name-part></tp:taxon-name></italic> species. Data source: 1. This study, 2. <xref ref-type="bibr" rid="B5">Kotlyar (1996)</xref> 3. <xref ref-type="bibr" rid="B6">Kotlyar (2002)</xref>, 4. <xref ref-type="bibr" rid="B1">Causse (2005)</xref>, 5. <xref ref-type="bibr" rid="B7">Okiyama et al. (2007)</xref>.</p></caption><table id="TID0EJ1AG" rules="all"><tbody><tr><th rowspan="2" colspan="1"/><th rowspan="1" colspan="6">
                  <italic>
                    <tp:taxon-name><tp:taxon-name-part taxon-name-part-type="genus" reg="Gibberichthys">G.</tp:taxon-name-part><tp:taxon-name-part taxon-name-part-type="species" reg="latifrons">latifrons</tp:taxon-name-part></tp:taxon-name>
                  </italic>
                </th><th rowspan="1" colspan="1">
                  <italic>
                    <tp:taxon-name><tp:taxon-name-part taxon-name-part-type="genus" reg="Gibberichthys">G.</tp:taxon-name-part><tp:taxon-name-part taxon-name-part-type="species" reg="pumilus">pumilus</tp:taxon-name-part></tp:taxon-name>
                  </italic>
                </th></tr><tr><th rowspan="1" colspan="1"><italic>n</italic> = 7</th><th rowspan="1" colspan="1"><italic>n</italic> = 3</th><th rowspan="1" colspan="1"><italic>n</italic> = 1</th><th rowspan="1" colspan="1"><italic>n</italic> = 1</th><th rowspan="1" colspan="1">Larva (<italic>n</italic> = 1)</th><th rowspan="1" colspan="1">Juvenile (<italic>n</italic> = 1)</th><th rowspan="1" colspan="1">–</th></tr><tr><td rowspan="1" colspan="1">Data sources</td><td rowspan="1" colspan="1">1</td><td rowspan="1" colspan="1">2</td><td rowspan="1" colspan="1">3</td><td rowspan="1" colspan="1">4</td><td rowspan="1" colspan="1">5</td><td rowspan="1" colspan="1">5</td><td rowspan="1" colspan="1">2</td></tr><tr><td rowspan="1" colspan="1">Dorsal-fin elements</td><td rowspan="1" colspan="1">VII–IX, 7–8</td><td rowspan="1" colspan="1">V–VIII, 8–9</td><td rowspan="1" colspan="1">VIII, 8</td><td rowspan="1" colspan="1">VII, 8</td><td rowspan="1" colspan="1">12</td><td rowspan="1" colspan="1">c. VI, 8</td><td rowspan="1" colspan="1">V–VII, 8–9</td></tr><tr><td rowspan="1" colspan="1">Pectoral-fin elements</td><td rowspan="1" colspan="1">13–14/13–15</td><td rowspan="1" colspan="1">12–15</td><td rowspan="1" colspan="1">14</td><td rowspan="1" colspan="1">–</td><td rowspan="1" colspan="1">13/13</td><td rowspan="1" colspan="1">14/14</td><td rowspan="1" colspan="1">13–15</td></tr><tr><td rowspan="1" colspan="1">Pelvic-fin elements</td><td rowspan="1" colspan="1">I, 4–6</td><td rowspan="1" colspan="1">I, 5–6</td><td rowspan="1" colspan="1">I, 5</td><td rowspan="1" colspan="1">5</td><td rowspan="1" colspan="1">6/6</td><td rowspan="1" colspan="1">I, 5/I, 5</td><td rowspan="1" colspan="1">I, 5–6</td></tr><tr><td rowspan="1" colspan="1">Anal-fin elements</td><td rowspan="1" colspan="1">IV–V, 7–8</td><td rowspan="1" colspan="1">IV–V, 7–9</td><td rowspan="1" colspan="1">V, 7</td><td rowspan="1" colspan="1">IV, 7</td><td rowspan="1" colspan="1">13</td><td rowspan="1" colspan="1">V, 7</td><td rowspan="1" colspan="1">IV–V, 7–9</td></tr><tr><td rowspan="1" colspan="1">Caudal-fin elements</td><td rowspan="1" colspan="1">7–8 + 10 + 9 + 6</td><td rowspan="1" colspan="1">–</td><td rowspan="1" colspan="1">–</td><td rowspan="1" colspan="1">7 + 10 + 9 + 7</td><td rowspan="1" colspan="1">7 + 10 + 9 + 5</td><td rowspan="1" colspan="1">7 + 10 + 9 + 6</td><td rowspan="1" colspan="1">–</td></tr><tr><td rowspan="1" colspan="1">Gill rakers on 1<sup>st</sup> arch</td><td rowspan="1" colspan="1">5–6 + 13–15 = 18–21</td><td rowspan="1" colspan="1">5–7 + 13–16 = 18–23</td><td rowspan="1" colspan="1">6–7 + 14 = 20–21</td><td rowspan="1" colspan="1">5 + 13 = 18</td><td rowspan="1" colspan="1">21/22</td><td rowspan="1" colspan="1">18/17</td><td rowspan="1" colspan="1">5–6 + 14–16 = 18–22</td></tr><tr><td rowspan="1" colspan="1">Gill rakers on 2<sup>nd</sup> arch</td><td rowspan="1" colspan="1">4–5 + 12–13 = 16–18</td><td rowspan="1" colspan="1">–</td><td rowspan="1" colspan="1">–</td><td rowspan="1" colspan="1">–</td><td rowspan="1" colspan="1">–</td><td rowspan="1" colspan="1">–</td><td rowspan="1" colspan="1">–</td></tr><tr><td rowspan="1" colspan="1">Gill rakers on 3<sup>rd</sup> arch</td><td rowspan="1" colspan="1">2 + 10–11 = 12–13</td><td rowspan="1" colspan="1">–</td><td rowspan="1" colspan="1">–</td><td rowspan="1" colspan="1">–</td><td rowspan="1" colspan="1">–</td><td rowspan="1" colspan="1">–</td><td rowspan="1" colspan="1">–</td></tr><tr><td rowspan="1" colspan="1">Gill rakers on 4<sup>th</sup> arch</td><td rowspan="1" colspan="1">0 + 6–8 = 6–8</td><td rowspan="1" colspan="1">–</td><td rowspan="1" colspan="1">–</td><td rowspan="1" colspan="1">–</td><td rowspan="1" colspan="1">–</td><td rowspan="1" colspan="1">–</td><td rowspan="1" colspan="1">–</td></tr><tr><td rowspan="1" colspan="1">Pseudobranchial filaments</td><td rowspan="1" colspan="1">9–11</td><td rowspan="1" colspan="1">–</td><td rowspan="1" colspan="1">–</td><td rowspan="1" colspan="1">–</td><td rowspan="1" colspan="1">–</td><td rowspan="1" colspan="1">–</td><td rowspan="1" colspan="1">–</td></tr><tr><td rowspan="1" colspan="1">Lateral-line branches</td><td rowspan="1" colspan="1">c. 32–36</td><td rowspan="1" colspan="1">33–36</td><td rowspan="1" colspan="1">–</td><td rowspan="1" colspan="1">–</td><td rowspan="1" colspan="1">–</td><td rowspan="1" colspan="1">–</td><td rowspan="1" colspan="1">28–32</td></tr><tr><td rowspan="1" colspan="1">Lateral-line scales</td><td rowspan="1" colspan="1">40–44</td><td rowspan="1" colspan="1">–</td><td rowspan="1" colspan="1">–</td><td rowspan="1" colspan="1">–</td><td rowspan="1" colspan="1">–</td><td rowspan="1" colspan="1">–</td><td rowspan="1" colspan="1">–</td></tr><tr><td rowspan="1" colspan="1">Scale rows above lateral line</td><td rowspan="1" colspan="1">c. 5–7</td><td rowspan="1" colspan="1">7–8</td><td rowspan="1" colspan="1">–</td><td rowspan="1" colspan="1">–</td><td rowspan="1" colspan="1">–</td><td rowspan="1" colspan="1">–</td><td rowspan="1" colspan="1">4</td></tr><tr><td rowspan="1" colspan="1">Scale rows below lateral line</td><td rowspan="1" colspan="1">c. 15–21</td><td rowspan="1" colspan="1">15–16</td><td rowspan="1" colspan="1">–</td><td rowspan="1" colspan="1">–</td><td rowspan="1" colspan="1">–</td><td rowspan="1" colspan="1">–</td><td rowspan="1" colspan="1">7</td></tr><tr><td rowspan="1" colspan="1">Pyloric caeca</td><td rowspan="1" colspan="1">9–13</td><td rowspan="1" colspan="1">11</td><td rowspan="1" colspan="1">–</td><td rowspan="1" colspan="1">–</td><td rowspan="1" colspan="1">–</td><td rowspan="1" colspan="1">–</td><td rowspan="1" colspan="1">12–13</td></tr><tr><td rowspan="1" colspan="1">Vertebrae</td><td rowspan="1" colspan="1">12–13 + 18–20 = 30–32</td><td rowspan="1" colspan="1">12 + 20 = 32</td><td rowspan="1" colspan="1">14 + 17 = 31</td><td rowspan="1" colspan="1">31</td><td rowspan="1" colspan="1">–</td><td rowspan="1" colspan="1">–</td><td rowspan="1" colspan="1">28–29</td></tr></tbody></table></table-wrap></tp:treatment-sec><ref-list><ref id="B3"><mixed-citation xmlns:xlink="http://www.w3.org/1999/xlink" xlink:type="simple"><person-group><name name-style="western"><surname>Kotlyar</surname><given-names>AN</given-names></name></person-group> (<year>1985</year>) <article-title>New information on the distribution of <italic><tp:taxon-name><tp:taxon-name-part taxon-name-part-type="genus">Gibberichthys</tp:taxon-name-part><tp:taxon-name-part taxon-name-part-type="species">latifrons</tp:taxon-name-part></tp:taxon-name></italic> (<tp:taxon-name><tp:taxon-name-part taxon-name-part-type="family">Gibberichthyidae</tp:taxon-name-part></tp:taxon-name>).</article-title><source>Journal of Ichthyology</source><volume>25</volume>(<issue>1</issue>): <fpage>154</fpage>–<lpage>158</lpage>.</mixed-citation></ref><ref id="B6"><mixed-citation xmlns:xlink="http://www.w3.org/1999/xlink" xlink:type="simple"><person-group><name name-style="western"><surname>Kotlyar</surname><given-names>AN</given-names></name></person-group> (<year>2002</year>) <article-title>New data on beryciform fishes (<tp:taxon-name><tp:taxon-name-part taxon-name-part-type="order">Beryciformes</tp:taxon-name-part></tp:taxon-name>) from the South China Sea.</article-title><source>Journal of Ichthyology</source><volume>42</volume>(<issue>6</issue>): <fpage>434</fpage>–<lpage>439</lpage>.</mixed-citation></ref><ref id="B1"><mixed-citation xmlns:xlink="http://www.w3.org/1999/xlink" xlink:type="simple"><person-group><name name-style="western"><surname>Causse</surname><given-names>R</given-names></name></person-group> (<year>2005</year>) <article-title>Nouveau signalement de <italic><tp:taxon-name><tp:taxon-name-part taxon-name-part-type="genus">Gibberichthys</tp:taxon-name-part><tp:taxon-name-part taxon-name-part-type="species">latifrons</tp:taxon-name-part></tp:taxon-name></italic> (<tp:taxon-name><tp:taxon-name-part taxon-name-part-type="family">Gibberichthyidae</tp:taxon-name-part></tp:taxon-name>) en Polynésie française.</article-title><source>Cybium</source><volume>29</volume>(<issue>1</issue>): <fpage>91</fpage>–<lpage>92</lpage>. [In French]</mixed-citation></ref><ref id="B5"><mixed-citation xmlns:xlink="http://www.w3.org/1999/xlink" xlink:type="simple"><person-group><name name-style="western"><surname>Kotlyar</surname><given-names>AN</given-names></name></person-group> (<year>1996</year>) <source>Beryciform Fishes of the World Ocean.</source><publisher-name>VNIRO publishing</publisher-name>, <publisher-loc>Moscow</publisher-loc>, <size units="page">368 pp</size>. [In Russian]</mixed-citation></ref><ref id="B7"><mixed-citation xmlns:xlink="http://www.w3.org/1999/xlink" xlink:type="simple"><person-group><name name-style="western"><surname>Okiyama</surname><given-names>M</given-names></name><name name-style="western"><surname>Senou</surname><given-names>H</given-names></name><name name-style="western"><surname>Kawano</surname><given-names>T</given-names></name></person-group> (<year>2007</year>) <article-title><tp:taxon-name><tp:taxon-name-part taxon-name-part-type="genus">Kasidoron</tp:taxon-name-part></tp:taxon-name> larvae of <italic><tp:taxon-name><tp:taxon-name-part taxon-name-part-type="genus">Gibberichthys</tp:taxon-name-part><tp:taxon-name-part taxon-name-part-type="species">latifrons</tp:taxon-name-part></tp:taxon-name></italic> (<tp:taxon-name><tp:taxon-name-part taxon-name-part-type="superclass">Osteichthyes</tp:taxon-name-part></tp:taxon-name>, <tp:taxon-name><tp:taxon-name-part taxon-name-part-type="family">Gibberichthyidae</tp:taxon-name-part></tp:taxon-name>) from Japan. Bulletin of the National Museum of Nature and Science (Ser.</article-title><source>A)</source><volume>33</volume>(<issue>1</issue>): <fpage>45</fpage>–<lpage>50</lpage>.</mixed-citation></ref><ref id="B2"><mixed-citation xmlns:xlink="http://www.w3.org/1999/xlink" xlink:type="simple"><person-group><name name-style="western"><surname>de Sylva</surname><given-names>DP</given-names></name><name name-style="western"><surname>Eschmeyer</surname><given-names>WN</given-names></name></person-group> (<year>1977</year>) Systematics and biology of the deep-sea fish family <tp:taxon-name><tp:taxon-name-part taxon-name-part-type="family">Gibberichthyidae</tp:taxon-name-part></tp:taxon-name>, a senior synonym of the family <tp:taxon-name><tp:taxon-name-part taxon-name-part-type="family">Kasidoroidae</tp:taxon-name-part></tp:taxon-name>. Proceedings of the California Academy of Sciences, Ser. 4 41(6): 215–231.</mixed-citation></ref><ref id="B4"><mixed-citation xmlns:xlink="http://www.w3.org/1999/xlink" xlink:type="simple"><person-group><name name-style="western"><surname>Kotlyar</surname><given-names>AN</given-names></name></person-group> (<year>1991</year>) <article-title>Osteology of the fishes of the suborder <tp:taxon-name><tp:taxon-name-part taxon-name-part-type="suborder">Stephanoberycoidei</tp:taxon-name-part></tp:taxon-name>. 1. <tp:taxon-name><tp:taxon-name-part taxon-name-part-type="family">Stephanoberycidae</tp:taxon-name-part></tp:taxon-name> and <tp:taxon-name><tp:taxon-name-part taxon-name-part-type="family">Gibberichthyidae</tp:taxon-name-part></tp:taxon-name>.</article-title><source>Journal of Ichthyology</source><volume>31</volume>(<issue>1</issue>): <fpage>24</fpage>–<lpage>39</lpage>.</mixed-citation></ref><ref id="B11"><mixed-citation xmlns:xlink="http://www.w3.org/1999/xlink" xlink:type="simple"><person-group><name name-style="western"><surname>Thorp</surname><given-names>CH</given-names></name></person-group> (<year>1969</year>) <article-title>A new species of mirapinnaform fish (family <tp:taxon-name><tp:taxon-name-part taxon-name-part-type="family">Kasidoroidae</tp:taxon-name-part></tp:taxon-name>) from the western Indian Ocean.</article-title><source>Journal of Natural History</source><volume>3</volume>(<issue>1</issue>): <fpage>61</fpage>–<lpage>70</lpage>. <ext-link xlink:href="10.1080/00222936900770071" ext-link-type="doi" xlink:type="simple">https://doi.org/10.1080/00222936900770071</ext-link></mixed-citation></ref></ref-list></tp:taxon-treatment>
